# Supplementary material for: Vitamin C Alleviates Heat-Stress-Induced Damages in Pig Thoracic Vertebral Chondrocytes via the Ubiquitin-Mediated Proteolysis Pathway
Source: Antioxidants (Basel). 2024 Nov 1;13(11):1341. doi: 10.3390/antiox13111341 (PMC11591123; doi:10.3390/antiox13111341)
Supplement: Supplementary file 1 [file antioxidants-13-01341-s001.zip]

Archive with 2 entries (2 files):
- Vitamin C-supplement table.xlsx
- Vitamin C-supplementary figure.pdf
