# Supplementary material for: Vitamin C Alleviates Heat-Stress-Induced Damages in Pig Thoracic Vertebral Chondrocytes via the Ubiquitin-Mediated Proteolysis Pathway
Source: Antioxidants (Basel). 2024 Nov 1;13(11):1341. doi: 10.3390/antiox13111341 (PMC11591123; doi:10.3390/antiox13111341)
Supplement: Supplementary file 1 [file antioxidants-13-01341-s001.zip › Vitamin C-supplement table.xlsx]

## Sheet: S1
Table S1. Primer sequences of gene selected for qRT-PCR
Name	Primer Sequences 5'-3'	Anneal temperature (℃)	Product size (bp)
UBE3A-F	TGATGATGTGTCTGTGGATATTGAGG	60	103
UBE3A-R	CAAATATACAAGTGCGTTGAGAAATGC
SAE1-F	GAGCGAGCACAGAATCTCAACC	60	118
SAE1-R	TGGAGCAGCAAGTTAGACAAACAG
HPRT1-F	CCCAGCGTCGTGATTAGTGA	60	191
HPRT1-R	TTGAGCACACAGAGGGCTAC

## Sheet: S2
Table S2. Hub genes were identified in the greenyellow and red modules
Ensembl_gene_id
ENSSSCG00000000079
ENSSSCG00000000082
ENSSSCG00000000232
ENSSSCG00000000975
ENSSSCG00000001090
ENSSSCG00000002026
ENSSSCG00000002355
ENSSSCG00000003558
ENSSSCG00000003795
ENSSSCG00000004675
ENSSSCG00000006496
ENSSSCG00000007437
ENSSSCG00000008227
ENSSSCG00000008268
ENSSSCG00000008712
ENSSSCG00000009166
ENSSSCG00000009592
ENSSSCG00000010332
ENSSSCG00000011110
ENSSSCG00000011440
ENSSSCG00000011615
ENSSSCG00000014141
ENSSSCG00000016233
ENSSSCG00000017868
ENSSSCG00000018032
ENSSSCG00000021105
ENSSSCG00000023498
ENSSSCG00000024132
ENSSSCG00000024245
ENSSSCG00000024876
ENSSSCG00000025126
ENSSSCG00000025206
ENSSSCG00000025892
ENSSSCG00000027550
ENSSSCG00000029503
ENSSSCG00000030485
ENSSSCG00000031329
ENSSSCG00000032250
ENSSSCG00000032315
ENSSSCG00000033657
ENSSSCG00000035774
ENSSSCG00000036237
ENSSSCG00000037267
ENSSSCG00000037697
ENSSSCG00000039649
ENSSSCG00000039966
ENSSSCG00000039972
ENSSSCG00000040007
ENSSSCG00000040524
ENSSSCG00000050739
ENSSSCG00000001074
ENSSSCG00000001611
ENSSSCG00000002869
ENSSSCG00000003072
ENSSSCG00000003111
ENSSSCG00000003505
ENSSSCG00000003670
ENSSSCG00000003857
ENSSSCG00000003863
ENSSSCG00000003926
ENSSSCG00000003973
ENSSSCG00000004144
ENSSSCG00000004314
ENSSSCG00000004358
ENSSSCG00000004382
ENSSSCG00000004717
ENSSSCG00000004832
ENSSSCG00000004938
ENSSSCG00000005037
ENSSSCG00000005201
ENSSSCG00000005356
ENSSSCG00000005366
ENSSSCG00000005388
ENSSSCG00000005399
ENSSSCG00000005441
ENSSSCG00000005984
ENSSSCG00000006096
ENSSSCG00000006137
ENSSSCG00000006194
ENSSSCG00000006267
ENSSSCG00000006282
ENSSSCG00000006342
ENSSSCG00000006488
ENSSSCG00000006661
ENSSSCG00000006871
ENSSSCG00000007056
ENSSSCG00000007228
ENSSSCG00000007280
ENSSSCG00000007311
ENSSSCG00000008056
ENSSSCG00000008079
ENSSSCG00000008398
ENSSSCG00000008412
ENSSSCG00000008508
ENSSSCG00000008535
ENSSSCG00000008801
ENSSSCG00000009122
ENSSSCG00000009172
ENSSSCG00000009405
ENSSSCG00000009534
ENSSSCG00000010246
ENSSSCG00000010448
ENSSSCG00000010485
ENSSSCG00000010508
ENSSSCG00000010563
ENSSSCG00000010606
ENSSSCG00000010669
ENSSSCG00000010672
ENSSSCG00000010702
ENSSSCG00000010952
ENSSSCG00000011025
ENSSSCG00000011166
ENSSSCG00000011519
ENSSSCG00000011704
ENSSSCG00000011745
ENSSSCG00000011769
ENSSSCG00000011943
ENSSSCG00000012000
ENSSSCG00000012424
ENSSSCG00000012463
ENSSSCG00000012542
ENSSSCG00000012649
ENSSSCG00000012939
ENSSSCG00000013335
ENSSSCG00000013361
ENSSSCG00000013402
ENSSSCG00000013409
ENSSSCG00000014094
ENSSSCG00000014126
ENSSSCG00000014136
ENSSSCG00000014168
ENSSSCG00000014187
ENSSSCG00000014197
ENSSSCG00000014232
ENSSSCG00000014304
ENSSSCG00000014314
ENSSSCG00000014934
ENSSSCG00000014955
ENSSSCG00000015360
ENSSSCG00000015410
ENSSSCG00000015689
ENSSSCG00000015695
ENSSSCG00000015777
ENSSSCG00000015866
ENSSSCG00000015958
ENSSSCG00000015965
ENSSSCG00000015987
ENSSSCG00000016017
ENSSSCG00000016535
ENSSSCG00000016692
ENSSSCG00000016918
ENSSSCG00000017104
ENSSSCG00000017190
ENSSSCG00000017255
ENSSSCG00000017673
ENSSSCG00000021466
ENSSSCG00000021519
ENSSSCG00000021731
ENSSSCG00000022288
ENSSSCG00000022398
ENSSSCG00000022508
ENSSSCG00000022616
ENSSSCG00000022845
ENSSSCG00000023674
ENSSSCG00000024131
ENSSSCG00000024517
ENSSSCG00000024621
ENSSSCG00000025344
ENSSSCG00000025460
ENSSSCG00000025478
ENSSSCG00000025531
ENSSSCG00000027007
ENSSSCG00000027157
ENSSSCG00000027503
ENSSSCG00000027681
ENSSSCG00000028228
ENSSSCG00000029790
ENSSSCG00000029918
ENSSSCG00000030222
ENSSSCG00000030528
ENSSSCG00000032202
ENSSSCG00000032648
ENSSSCG00000032687
ENSSSCG00000032749
ENSSSCG00000032819
ENSSSCG00000033860
ENSSSCG00000034191
ENSSSCG00000034948
ENSSSCG00000036210
ENSSSCG00000036286
ENSSSCG00000037305
ENSSSCG00000037483
ENSSSCG00000037549
ENSSSCG00000037575
ENSSSCG00000037583
ENSSSCG00000037706
ENSSSCG00000038008
ENSSSCG00000038172
ENSSSCG00000038442
ENSSSCG00000038469
ENSSSCG00000038587
ENSSSCG00000038916
ENSSSCG00000038973
ENSSSCG00000039285
ENSSSCG00000039663
ENSSSCG00000040731
ENSSSCG00000046466
ENSSSCG00000053039
ENSSSCG00000057606
ENSSSCG00000059661
ENSSSCG00000062032
ENSSSCG00000062607
ENSSSCG00000062995

## Sheet: S3
Table S3. WGCNA Pathway Gene Enrichment Table
category	subcategory	ID	Description	GeneRatio	BgRatio	pvalue	p.adjust	qvalue	geneID	Count
Genetic Information Processing	Folding, sorting and degradation	ssc04120	Ubiquitin mediated proteolysis	6/101	144/9341	0.00461735	0.324774	0.320188	100515263/100522589/100157283/100157842/396617/100155743	6
Organismal Systems	Environmental adaptation	ssc04710	Circadian rhythm	3/101	35/9341	0.0062486	0.324774	0.320188	100153822/100157842/100517085	3
Genetic Information Processing	Replication and repair	ssc03450	Non-homologous end-joining	2/101	13/9341	0.00835474	0.324774	0.320188	100514895/100516687	2
Genetic Information Processing	Replication and repair	ssc03440	Homologous recombination	3/101	40/9341	0.0090728	0.324774	0.320188	100516687/100037949/100514260	3
Genetic Information Processing	Folding, sorting and degradation	ssc04141	Protein processing in endoplasmic reticulum	6/101	166/9341	0.00909495	0.324774	0.320188	397385/100152304/100192435/100511986/100516343/100523288	6
Cellular Processes	Cell growth and death	ssc04114	Oocyte meiosis	5/101	120/9341	0.00957305	0.324774	0.320188	100523972/397241/100157842/100156642/100155743	5
Metabolism	Glycan biosynthesis and metabolism	ssc00604	Glycosphingolipid biosynthesis - ganglio series	2/101	15/9341	0.0110898	0.324774	0.320188	100625751/100625270	2
Genetic Information Processing	Information processing in viruses	ssc03250	Viral life cycle - HIV-1	3/101	56/9341	0.0224914	0.576343	0.568205	100523777/100626923/397330	3
Human Diseases	Cardiovascular disease	ssc05417	Lipid and atherosclerosis	6/101	217/9341	0.0299855	0.677976	0.668403	100192435/100152679/397241/396826/100516343/100628163	6
Organismal Systems	Nervous system	ssc04720	Long-term potentiation	3/101	65/9341	0.033072	0.677976	0.668403	100523972/100152679/397241	3
Environmental Information Processing	Signal transduction	ssc04310	Wnt signaling pathway	5/101	171/9341	0.037652	0.697681	0.68783	100155489/100152679/397241/100157842/100518646	5
Organismal Systems	Endocrine system	ssc04919	Thyroid hormone signaling pathway	4/101	120/9341	0.0408399	0.697681	0.68783	100135658/100152679/100626923/100627099	4
Cellular Processes	Transport and catabolism	ssc04144	Endocytosis	6/101	240/9341	0.0454481	0.714861	0.704767	100517164/100157283/100514766/100153733/100622795/100174945	6
